# Supplementary material for: Genomic Epidemiology of Rift Valley Fever Virus Involved in the 2018 and 2022 Outbreaks in Livestock in Rwanda
Source: Viruses. 2024 Jul 17;16(7):1148. doi: 10.3390/v16071148 (PMC11281637; doi:10.3390/v16071148)
Supplement: Supplementary file 1 [file viruses-16-01148-s001.zip]

Archive with 1 entries (1 files):
- viruses-3084156-supplementary.pdf
